# Supplementary material for: Impact of SARS-CoV-2 Variant NSP6 on Pathogenicity: Genetic Analysis and Cell Biology
Source: Curr Issues Mol Biol. 2025 May 14;47(5):361. doi: 10.3390/cimb47050361 (PMC12109688; doi:10.3390/cimb47050361)
Supplement: Supplementary file 1 [file cimb-47-00361-s001.zip]

Archive with 1 entries (1 files):
- cimb-3587603-supplementary.pdf
